# Supplementary material for: Rodent Models for Atherosclerosis
Source: Int J Mol Sci. 2025 Dec 29;27(1):378. doi: 10.3390/ijms27010378 (PMC12786042; doi:10.3390/ijms27010378)
Supplement: Supplementary file 1 [file ijms-27-00378-s001.zip]

Archive with 1 entries (1 files):
- ijms-4021471-supplementary.pdf
